# Supplementary material for: Utilizing T1- and T2-Specific Contrast Agents as “Two Colors” MRI Correlation
Source: Materials (Basel). 2025 May 14;18(10):2290. doi: 10.3390/ma18102290 (PMC12113452; doi:10.3390/ma18102290)
Supplement: Supplementary file 1 [file materials-18-02290-s001.zip]

Archive with 1 entries (1 files):
- materials-3595075-supplementary.pdf
